# Supplementary material for: UV-Engineered Oxygen Vacancies in MoOX Interlayers Enable 24.15% Efficiency for Crystalline Silicon Solar Cells
Source: Materials (Basel). 2025 Nov 13;18(22):5167. doi: 10.3390/ma18225167 (PMC12654205; doi:10.3390/ma18225167)
Supplement: Supplementary file 1 [file materials-18-05167-s001.zip]

Archive with 1 entries (1 files):
- materials-3961637-supplementary.pdf
